# Supplementary material for: Impact of Rhythm vs. Rate Control in Atrial Fibrillation on the Long-Term Outcome of Patients Undergoing Transcatheter Edge-to-Edge Mitral Valve Repair
Source: J Clin Med. 2021 Oct 28;10(21):5044. doi: 10.3390/jcm10215044 (PMC8584691; doi:10.3390/jcm10215044)
Supplement: Supplementary file 1 [file jcm-10-05044-s001.zip]

Archive with 1 entries (1 files):
- jcm-1402350-supplementary.pdf
